# Supplementary material for: Spectroscopic Studies of Styrylquinoline Copolymers with Different Substituents
Source: Polymers (Basel). 2022 Sep 27;14(19):4040. doi: 10.3390/polym14194040 (PMC9572590; doi:10.3390/polym14194040)
Supplement: Supplementary file 1 [file polymers-14-04040-s001.zip]

Archive with 1 entries (1 files):
- polymers-1896104-supplementary.pdf
